# Supplementary material for: Correction to: Genetic Polymorphisms of 21 STR Loci of GoldeneyeTM DNA ID 22NC Kit in Five Ethnic Groups of China
Source: Forensic Sci Res. 2025 Jun 4;10(2):owaf009. doi: 10.1093/fsr/owaf009 (PMC12133678; doi:10.1093/fsr/owaf009)
Supplement: Table_S2_owaf009 [file table_s2_owaf009.xls]

## Sheet: Table S1
Table S2: Allele frequencies and forensic parameters of the 21 STR loci in Eastern Han population (n=100).
Allele	D1S1656	D2S441	D3S1358	D3S1744	D3S3045	D4S2366	D5S2500	D6S477	D7S1517	D7S3048	D8S1132	D10S1248	D10S1435	D11S2368	D13S325	D14S608	D15S659	D17S1290	D18S535	D19S253	D22GATA198B05
6																0.095
7																0.2				0.2
8												0.005	0.035			0.02	0.01		0.02	0.03
9					0.41	0.275	0.005									0.13	0.005		0.195
9.2						0.005
9.3		0.005
10		0.245			0.015	0.06	0.005	0.005					0.05			0.25	0.005	0.04	0.055	0.035
10.2						0.005
11	0.045	0.405			0.05	0.345	0.26	0.01				0.01	0.14			0.145	0.145	0.035	0.04	0.165
11.3		0.04
12	0.03	0.16			0.155	0.125	0.16	0.07				0.07	0.41			0.105	0.22	0.005	0.095	0.295
12.3		0.005
13	0.135	0.02	0.005	0.03	0.205	0.115	0.06	0.245				0.315	0.19			0.05	0.115	0.015	0.195	0.195
14	0.095	0.105	0.065	0.12	0.105	0.065	0.11	0.195				0.205	0.15			0.005	0.02	0.03	0.27	0.065	0.01
15	0.28	0.01	0.315	0.09	0.055	0.005	0.295	0.285	0.005			0.275	0.015				0.19	0.24	0.13	0.015	0.01
16	0.26	0.005	0.325	0.09	0.005		0.095	0.15			0.025	0.105	0.01	0.045	0.005		0.155	0.24			0.07
16.3	0.01
17	0.07		0.23	0.34			0.01	0.03			0.07	0.015		0.135	0.005		0.105	0.205			0.135
17.3	0.045
18	0.01		0.06	0.195				0.005	0.015	0.1	0.2			0.12	0.01		0.025	0.12			0.095
18.3	0.02
19				0.09				0.005	0.07	0.095	0.19			0.165	0.26		0.005	0.045			0.1
20				0.035					0.105	0.195	0.18			0.175	0.235			0.01			0.13
21				0.01					0.14	0.105	0.18			0.245	0.275			0.015			0.275
22									0.135	0.075	0.095			0.055	0.17						0.16
22.2									0.005
23									0.17	0.145	0.05			0.045	0.015						0.015
24									0.085	0.17	0.01			0.015	0.02
25									0.195	0.075					0.005
26									0.045	0.04
27									0.015
28									0.015
MP	0.0626	0.1112	0.125	0.0682	0.1046	0.0966	0.0758	0.076	0.039	0.0372	0.0482	0.105	0.0964	0.0532	0.0952	0.0564	0.052	0.0608	0.0662	0.07	0.048
PD	0.9374	0.8888	0.875	0.9318	0.8954	0.9034	0.9242	0.924	0.961	0.9628	0.9518	0.895	0.9036	0.9468	0.9048	0.9436	0.948	0.9392	0.9338	0.93	0.952
PIC	0.793717	0.699347	0.687688	0.782816	0.716812	0.73539	0.765873	0.761267	0.85548	0.85512	0.822085	0.729968	0.717434	0.823138	0.733972	0.816344	0.825937	0.799002	0.796321	0.772989	0.820673
PE	0.61773	0.355217	0.52703	0.562463	0.509766	0.52703	0.52703	0.59904	0.675254	0.675254	0.59904	0.655851	0.492814	0.694864	0.59904	0.636671	0.79542	0.675254	0.580614	0.476181	0.61773
TPI	2.63158	1.42857	2.08333	2.27273	2	2.08333	2.08333	2.5	3.125	3.125	2.5	2.94118	1.92308	3.33333	2.5	2.77778	5	3.125	2.38095	1.85185	2.63158
Ho	0.81	0.65	0.76	0.78	0.75	0.76	0.76	0.8	0.84	0.84	0.8	0.83	0.74	0.85	0.8	0.82	0.9	0.84	0.79	0.73	0.81
He	0.8044	0.70315	0.7344	0.80545	0.74905	0.76525	0.7949	0.79225	0.868	0.86915	0.84195	0.76685	0.74965	0.8422	0.77185	0.8366	0.845	0.82205	0.8201	0.80115	0.8393
P	0.786399	0.0381245	0.618263	0.452562	0.947987	0.76627	0.331869	0.925454	0.310053	0.313275	0.200529	0.158379	0.755584	0.92117	0.560631	0.569604	0.156056	0.715362	0.368621	0.0576871	0.356238
MP: matching probability; PD: power of discrimination; PIC: polymorphism information content; PE: power of exclusion; TPI: typical paternity index; Ho: observed heterozygosity; He:expected heterozygosity; P: probability values of exact tests for Hardy-Weinberg
	Minimum value
	Maximun value
