# Supplementary material for: Correction to: Genetic Polymorphisms of 21 STR Loci of GoldeneyeTM DNA ID 22NC Kit in Five Ethnic Groups of China
Source: Forensic Sci Res. 2025 Jun 4;10(2):owaf009. doi: 10.1093/fsr/owaf009 (PMC12133678; doi:10.1093/fsr/owaf009)
Supplement: Table_S3_owaf009 [file table_s3_owaf009.xls]

## Sheet: Table S1
Table S3: Allele frequencies and forensic parameters of the 21 STR loci in Ningxia Hui ethnic group (n=102).
Allele	D1S1656	D2S441	D3S1358	D3S1744	D3S3045	D4S2366	D5S2500	D6S477	D7S1517	D7S3048	D8S1132	D10S1248	D10S1435	D11S2368	D13S325	D14S608	D15S659	D17S1290	D18S535	D19S253	D22GATA198B05
4																0.004902
6																0.053922
7																0.22549			0.004902	0.147059
8												0.009804	0.019608			0.019608				0.044118
9					0.333333	0.313725	0.004902									0.127451			0.186275	0.004902
10		0.240196	0.009804		0.039216	0.058824	0.009804	0.019608					0.068627			0.235294	0.019608	0.029412	0.053922	0.019608
10.2								0.004902
11	0.107843	0.352941			0.04902	0.338235	0.313725	0.014706					0.196078			0.210784	0.117647	0.053922	0.019608	0.112745
11.2								0.004902
11.3		0.014706
12	0.0784314	0.2156			0.16667	0.142157	0.181373	0.083333				0.04902	0.343137			0.093137	0.22549	0.019608	0.083333	0.308824
12.2								0.004902
13	0.0637255	0.019608		0.019608	0.205882	0.073529	0.02451	0.171569				0.333333	0.259804			0.02451	0.151961	0.004902	0.25	0.294118
14	0.0735294	0.151961	0.039216	0.083333	0.161765	0.073529	0.053922	0.205882				0.254902	0.102941			0.004902	0.044118		0.303922	0.068627	0.00490196
15	0.328431	0.004902	0.303922	0.088235	0.044118		0.308824	0.29902				0.269608	0.009804				0.166667	0.230329	0.098039		0.00490196
15.3	0.00980392
16	0.166667		0.328431	0.132353			0.073529	0.156863			0.00980392	0.063725		0.02451			0.166667	0.254902			0.0441176
16.3	0.0245098
17	0.0833333		0.25	0.372549			0.014706	0.02451	0.004902	0.029412	0.0686275	0.019608		0.151961	0.004902		0.083333	0.220588			0.166667
17.3	0.0343137
18	0.00980392		0.068627	0.16667			0.014706	0.009804	0.009804	0.063725	0.171569			0.088235	0.029412		0.019608	0.117647			0.0637255
18.3	0.00980392
19				0.102941					0.083333	0.102941	0.181373			0.181373	0.27451		0.004902	0.04902			0.0882353
19.3	0.00980392
20				0.02451					0.117647	0.117647	0.176471			0.176471	0.289216			0.014706			0.132353
21				0.009804					0.122549	0.147059	0.137255			0.205882	0.20098						0.333333
22									0.107843	0.098039	0.107843			0.112745	0.156863			0.004902			0.132353
22.3															0.004902
23									0.151961	0.151961	0.102941			0.044118	0.02451						0.0245098
24									0.137255	0.171569	0.0392157			0.014706	0.009804						0.00490196
25									0.205882	0.088235	0.00490196				0.004902
26									0.029412	0.02451
27									0.029412	0.004902
MP	0.0557478	0.129181	0.128028	0.0717032	0.0857363	0.103614	0.100088	0.0697809	0.0369089	0.0376778	0.0465206	0.11188	0.0990004	0.0490196	0.0828527	0.0609381	0.0549789	0.0634371	0.083045	0.0953479	0.0655517
PD	0.944252	0.870819	0.871972	0.928297	0.914264	0.896386	0.899912	0.930219	0.963091	0.962322	0.953479	0.88812	0.901	0.95098	0.917147	0.939062	0.945021	0.936563	0.916955	0.904652	0.934448
PIC	0.81109	0.705288	0.682615	0.765759	0.756769	0.714784	0.729655	0.779459	0.851835	0.86603	0.842783	0.700762	0.723209	0.828489	0.738368	0.796255	0.828473	0.787123	0.760488	0.744101	0.789933
PE	0.720134	0.51819	0.484947	0.588168	0.570259	0.570259	0.566393	0.588168	0.662294	0.720134	0.799428	0.468787	0.468787	0.759531	0.437419	0.643414	0.799428	0.624758	0.606339	0.606339	0.606339
TPI	3.64286	2.04	1.88889	2.42857	2.31818	2.31818	2.29545	2.42857	3	3.64286	5.1	1.82143	1.82143	4.25	1.7	2.83333	5.1	2.68421	2.55	2.55	2.55
Ho	0.862745	0.754902	0.735294	0.794118	0.784314	0.784314	0.77451	0.794118	0.833333	0.862745	0.901961	0.72549	0.72549	0.882353	0.705882	0.823529	0.901961	0.813725	0.803922	0.803922	0.803922
He	0.807478	0.73712	0.730921	0.789504	0.786669	0.752691	0.763841	0.804691	0.866398	0.87846	0.859093	0.744281	0.760525	0.847222	0.772828	0.820502	0.846982	0.81262	0.790561	0.77672	0.811611
P	0.407335	0.930773	0.9859	0.985582	0.877116	0.511325	0.75381	0.686265	0.261195	0.529172	0.255975	0.601415	0.356132	0.37941	0.0788394	0.978516	0.149413	0.939717	0.812985	0.568407	0.760843
MP: matching probability; PD: power of discrimination; PIC: polymorphism information content; PE: power of exclusion; TPI: typical paternity index; Ho: observed heterozygosity; He:expected heterozygosity; P: probability values of exact tests for Hardy-Weinberg
	Minimum value
	Maximun value
