# Supplementary material for: Correction to: Genetic Polymorphisms of 21 STR Loci of GoldeneyeTM DNA ID 22NC Kit in Five Ethnic Groups of China
Source: Forensic Sci Res. 2025 Jun 4;10(2):owaf009. doi: 10.1093/fsr/owaf009 (PMC12133678; doi:10.1093/fsr/owaf009)
Supplement: Table_S4_owaf009 [file table_s4_owaf009.xls]

## Sheet: Table S1-Uygur
Table S4: Allele frequencies and forensic parameters of the 21 STR loci in Xinjiang Uygur ethnic group (n=101).
Allele	D1S1656	D2S441	D3S1358	D3S1744	D3S3045	D4S2366	D5S2500	D6S477	D7S1517	D7S3048	D8S1132	D10S1248	D10S1435	D11S2368	D13S325	D14S608	D15S659	D17S1290	D18S535	D19S253	D22GATA198B05
6																0.0643564
7													0.0049505			0.222772	0.0049505			0.272277
8												0.0049505	0.0049505			0.019802	0.0049505		0.0049505	0.049505
9					0.306931	0.351485	0.00990099									0.10396			0.148515
9.2								0.00990099
10		0.217822			0.0940594	0.0792079	0.0792079	0.0049505					0.0247525			0.193069	0.0247525	0.0247525	0.0247525	0.0247525
10.2								0.0247525
11	0.10396	0.40099			0.0445545	0.217822	0.277228	0.029703				0.0049505	0.133663			0.178218	0.188119	0.0792079	0.029703	0.0940594
11.2								0.0247525
11.3		0.029703
12	0.049505	0.0990099			0.128713	0.123762	0.178218	0.0594059				0.0346535	0.371287			0.148515	0.20297	0.00990099	0.153465	0.262376
12.3		0.0049505
13	0.0742574	0.019802		0.00990099	0.242574	0.133663	0.0544554	0.163366				0.257426	0.267327			0.0594059	0.118812	0.0148515	0.277228	0.237624
14	0.0891089	0.193069	0.0594059	0.10396	0.148515	0.0792079	0.0693069	0.163366				0.257426	0.163366			0.00990099	0.0346535	0.0148515	0.232673	0.0544554
15	0.277228	0.029703	0.321782	0.0693069	0.0346535	0.0148515	0.212871	0.29703	0.0049505			0.30198	0.019802	0.0049505			0.128713	0.183168	0.118812	0.0049505	0.029703
16	0.20297	0.0049505	0.29703	0.10396			0.0990099	0.188119	0.00990099	0.00990099	0.019802	0.10396	0.00990099	0.029703			0.163366	0.326733	0.00990099		0.0841584
16.3	0.0049505
17	0.10396		0.222772	0.292079			0.019802	0.0346535	0.0049505	0.0346535	0.0544554	0.029703		0.0891089	0.00990099		0.0990099	0.148515			0.133663
17.3	0.0445545
18	0.00990099		0.0990099	0.183168					0.019802	0.0792079	0.207921	0.0049505		0.123762	0.0891089		0.0247525	0.143564			0.0594059
18.3	0.029703
19				0.153465					0.123762	0.0841584	0.158416			0.163366	0.262376		0.0049505	0.029703			0.128713
19.3	0.00990099
20				0.0643564					0.113861	0.128713	0.158416			0.242574	0.227723			0.0148515			0.148515
20.3															0.0049505
21				0.019802					0.133663	0.163366	0.158416			0.183168	0.163366			0.0049505			0.292079
22									0.143564	0.0643564	0.118812			0.10396	0.183168			0.0049505			0.10396
22.3														0.039604	0.0049505
23									0.128713	0.207921	0.0891089			0.019802	0.039604						0.019802
24									0.113861	0.133663	0.0247525				0.0148515
25									0.173267	0.0792079	0.0049505
26									0.019802	0.00990099	0.0049505
27									0.00990099	0.0049505
MP	0.0504852	0.104598	0.105774	0.0638173	0.0773454	0.0816587	0.0598961	0.0691109	0.0344084	0.0406823	0.0426429	0.10695	0.108127	0.0485247	0.0714636	0.053034	0.0479365	0.0634252	0.0700912	0.0785217	0.0502892
PD	0.949515	0.895402	0.894226	0.936183	0.922655	0.918341	0.940104	0.930889	0.965592	0.959318	0.957357	0.89305	0.891873	0.951475	0.928536	0.946966	0.952064	0.936575	0.929909	0.921478	0.949711
PIC	0.824108	0.705751	0.701459	0.805679	0.76798	0.754144	0.79909	0.792685	0.858935	0.856994	0.838529	0.724502	0.705082	0.825364	0.782107	0.820303	0.836582	0.785233	0.780753	0.753233	0.816987
PE	0.640072	0.43287	0.480596	0.757175	0.60272	0.659101	0.640072	0.737225	0.717426	0.678347	0.697794	0.678347	0.51401	0.584423	0.60272	0.697794	0.777254	0.480596	0.640072	0.566393	0.777254
TPI	2.80556	1.68333	1.87037	4.20833	2.525	2.97059	2.80556	3.88462	3.60714	3.15625	3.36667	3.15625	2.02	2.40476	2.525	3.36667	4.59091	1.87037	2.80556	2.29545	4.59091
Ho	0.821782	0.70297	0.732673	0.881188	0.80198	0.831683	0.821782	0.871287	0.861386	0.841584	0.851485	0.841584	0.752475	0.792079	0.80198	0.851485	0.891089	0.732673	0.821782	0.782178	0.891089
He	0.8498	0.74617	0.748978	0.830649	0.800256	0.786956	0.825821	0.820107	0.877001	0.874784	0.859662	0.767105	0.748682	0.848185	0.813211	0.84449	0.857987	0.812472	0.811684	0.789567	0.839663
P	0.509104	0.318478	0.705502	0.175668	0.965433	0.272296	0.914763	0.180534	0.632788	0.313384	0.812973	0.0765817	0.929975	0.116109	0.772121	0.846192	0.340573	0.0399204	0.795193	0.855447	0.158966
MP: matching probability; PD: power of discrimination; PIC: polymorphism information content; PE: power of exclusion; TPI: typical paternity index; Ho: observed heterozygosity; He:expected heterozygosity; P: probability values of exact tests for Hardy-Weinberg
	Minimum value
	Maximun value
