# Supplementary material for: Correction to: Genetic Polymorphisms of 21 STR Loci of GoldeneyeTM DNA ID 22NC Kit in Five Ethnic Groups of China
Source: Forensic Sci Res. 2025 Jun 4;10(2):owaf009. doi: 10.1093/fsr/owaf009 (PMC12133678; doi:10.1093/fsr/owaf009)
Supplement: Table_S5_owaf009 [file table_s5_owaf009.xls]

## Sheet: Table S1-Tibetan
Table S5: Allele frequencies and forensic parameters of the 21 STR loci in Xizang Tibetan ethnic group (n=100).
Allele	D1S1656	D2S441	D3S1358	D3S1744	D3S3045	D4S2366	D5S2500	D6S477	D7S1517	D7S3048	D8S1132	D10S1248	D10S1435	D11S2368	D13S325	D14S608	D15S659	D17S1290	D18S535	D19S253	D22GATA198B05
5																0.005
6																0.03
7																0.29				0.145
8					0.005											0.02				0.035
9					0.33	0.22	0.005									0.055		0.005	0.095	0.005
10		0.305			0.08	0.02	0.03	0.035					0.025			0.145	0.03	0.02	0.075	0.03
11	0.025	0.28	0.005		0.03	0.47	0.215	0.015				0.005	0.21			0.25	0.15	0.025	0.01	0.105
12	0.085	0.125			0.12	0.135	0.29	0.095				0.06	0.275			0.16	0.185	0.01	0.195	0.37
13	0.11	0.045	0.015	0.01	0.225	0.075	0.03	0.235				0.38	0.3			0.04	0.14	0.015	0.325	0.235
14	0.085	0.23	0.035	0.12	0.165	0.075	0.085	0.185				0.21	0.175			0.005	0.06		0.24	0.07	0.005
15	0.27	0.015	0.335	0.135	0.035	0.005	0.24	0.235				0.235	0.01				0.185	0.215	0.055	0.005	0.01
15.3	0.015
16	0.265		0.255	0.135	0.01		0.09	0.14	0.01			0.075	0.005	0.055	0.01		0.115	0.38	0.005		0.09
16.3	0.015								0.005
17	0.08		0.275	0.445			0.01	0.05		0.02	0.085	0.035		0.115			0.115	0.18			0.105
17.3	0.025
18	0.01		0.08	0.12			0.005	0.01		0.09	0.14			0.13	0.045		0.02	0.105			0.055
18.3	0.015
19				0.025					0.105	0.165	0.245			0.215	0.265			0.04			0.11
20				0.01					0.145	0.105	0.145			0.2	0.255			0.005			0.12
21									0.115	0.115	0.175			0.155	0.255						0.4
22									0.13	0.02	0.1			0.065	0.115						0.085
23									0.145	0.175	0.095			0.05	0.04						0.02
24									0.105	0.175	0.015			0.015	0.015
25									0.165	0.105
26									0.035	0.03
27									0.035
28									0.005
MP	0.0796	0.1104	0.115	0.1044	0.0828	0.137	0.0776	0.0622	0.0418	0.0388	0.054	0.1064	0.1178	0.0438	0.0844	0.0734	0.0458	0.0922	0.0858	0.093	0.0702
PD	0.9204	0.8896	0.885	0.8956	0.9172	0.863	0.9224	0.9378	0.9582	0.9612	0.946	0.8936	0.8822	0.9562	0.9156	0.9266	0.9542	0.9078	0.9142	0.907	0.9298
PIC	0.800719	0.716986	0.693844	0.706445	0.761598	0.662814	0.76534	0.798941	0.862894	0.851716	0.822966	0.707074	0.717473	0.831853	0.748835	0.773209	0.841561	0.73092	0.74901	0.737655	0.762973
PE	0.734643	0.509766	0.459875	0.476181	0.675254	0.459875	0.562463	0.61773	0.857017	0.815892	0.79542	0.509766	0.675254	0.476181	0.52703	0.61773	0.694864	0.544599	0.61773	0.544599	0.544599
TPI	3.84615	2	1.78571	1.85185	3.125	1.78571	2.27273	2.63158	7.14286	5.55556	5	2	3.125	1.85185	2.08333	2.63158	3.33333	2.17391	2.63158	2.17391	2.17391
Ho	0.87	0.75	0.72	0.73	0.84	0.72	0.78	0.81	0.93	0.91	0.9	0.75	0.84	0.73	0.76	0.81	0.85	0.77	0.81	0.77	0.77
He	0.80155	0.7578	0.73925	0.7359	0.7902	0.7008	0.7948	0.82265	0.87595	0.86645	0.84225	0.7458	0.7589	0.84965	0.78255	0.8008	0.8581	0.76295	0.78095	0.76875	0.7836
P	0.24609	0.785295	0.599227	0.826879	0.256994	0.731175	0.639218	0.657397	0.126077	0.242575	0.137651	0.991672	0.0692612	0.000450449	0.518122	0.896097	0.718603	0.939378	0.540893	0.95029	0.668111
MP: matching probability; PD: power of discrimination; PIC: polymorphism information content; PE: power of exclusion; TPI: typical paternity index; Ho: observed heterozygosity; He:expected heterozygosity; P: probability values of exact tests for Hardy-Weinberg
	Minimum value
	Maximun value
Black blod : deviations from HWE were detected at D11S2368 (P<0.00238).
