# Supplementary material for: Correction to: Genetic Polymorphisms of 21 STR Loci of GoldeneyeTM DNA ID 22NC Kit in Five Ethnic Groups of China
Source: Forensic Sci Res. 2025 Jun 4;10(2):owaf009. doi: 10.1093/fsr/owaf009 (PMC12133678; doi:10.1093/fsr/owaf009)
Supplement: Table_S6_owaf009 [file table_s6_owaf009.xls]

## Sheet: Table S1-MX
Table S6: Allele frequencies and forensic parameters of the 21 STR loci in Inner Mongolia Mongolian ethnic group (n=101).
Allele	D1S1656	D2S441	D3S1358	D3S1744	D3S3045	D4S2366	D5S2500	D6S477	D7S1517	D7S3048	D8S1132	D10S1248	D10S1435	D11S2368	D13S325	D14S608	D15S659	D17S1290	D18S535	D19S253	D22GATA198B05
4																0.00495
6																0.02475
7																0.22277				0.11881
8													0.03465			0.0297				0.06436
9					0.33663	0.23267	0.00495						0.00495			0.09901			0.18317	0.00495
10		0.24752			0.03465	0.04455	0.02475						0.07921			0.18812	0.03365	0.0099	0.05446	0.03465
11	0.0495	0.37129			0.04455	0.35149	0.29208	0.0099				0.0099	0.10891			0.20297	0.10891	0.07426	0.0198	0.06931
11.2								0.0099
11.3		0.0297
12	0.04455	0.14356			0.09901	0.16337	0.11386	0.06436				0.08416	0.34653			0.16337	0.17822	0.01485	0.11881	0.36634
12.2													0.00495
13	0.05941	0.03465			0.20792	0.10396	0.0495	0.19802				0.35644	0.24752			0.0396	0.14851	0.0198	0.23762	0.23267
14	0.05446	0.15842	0.0396	0.09901	0.21782	0.08416	0.11881	0.22277				0.17327	0.16832			0.1998	0.0495		0.27723	0.08911
15	0.33168	0.01485	0.42574	0.07921	0.05446	0.0198	0.31188	0.25248				0.24752	0.00495	0.00495		0.04495	0.17327	0.22277	0.09901	0.0198	0.01485
16	0.22772		0.33663	0.13861	0.00495		0.06436	0.21287	0.00495		0.01485	0.10891		0.0297			0.19802	0.41089	0.00495		0.05941
16.3	0.01485
17	0.10396		0.14851	0.33663			0.0198	0.01485	0.0099	0.0099	0.06931	0.10485		0.17822	0.0099		0.08911	0.12871	0.00495		0.14851
17.3	0.0396
18	0.00495		0.0495	0.20792				0.0099	0.00495	0.11386	0.18812	0.00495		0.06931	0.05941		0.01485	0.07921			0.06436
18.3	0.06436
19				0.07921					0.09406	0.04455	0.13861			0.16832	0.27723		0.00495	0.03465			0.09406
19.3	0.00495										0.00495
20				0.0495				0.00459	0.10396	0.12376	0.14851			0.14356	0.31188			0.00495			0.09406
21				0.0099					0.11386	0.06931	0.17822			0.25743	0.15347						0.30693
22									0.17327	0.09406	0.13366			0.09406	0.13861						0.19307
23									0.16832	0.20297	0.08911			0.0297	0.03465						0.02475
24									0.12871	0.16832	0.02475			0.02475	0.0099
25									0.15347	0.13366	0.0099				0.00495
26									0.02475	0.03465
27									0.0198	0.00495
MP	0.0642094	0.0983237	0.171846	0.069699	0.0879326	0.0879326	0.079306	0.0808744	0.0385256	0.0404862	0.0395059	0.0967552	0.0989119	0.0493089	0.0838153	0.053034	0.049701	0.0973434	0.0667582	0.0885207	0.0589158
PD	0.935791	0.901676	0.828154	0.930301	0.912067	0.912067	0.920694	0.919126	0.961474	0.959514	0.960494	0.903245	0.901088	0.950691	0.916185	0.946966	0.950299	0.902657	0.933242	0.911479	0.941084
PIC	0.789427	0.715607	0.622717	0.774327	0.748703	0.743981	0.752636	0.766518	0.853167	0.853103	0.84394	0.726898	0.737579	0.817131	0.745251	0.81239	0.835859	0.720686	0.778616	0.751464	0.798895
PE	0.531177	0.402706	0.448452	0.584423	0.621274	0.566393	0.60272	0.640072	0.81772	0.757175	0.566393	0.659101	0.621274	0.737225	0.41762	0.678347	0.737225	0.531177	0.480596	0.678347	0.640072
TPI	2.10417	1.57812	1.74138	2.40476	2.65789	2.29545	2.525	2.80556	5.61111	4.20833	2.29545	2.97059	2.65789	3.88462	1.62903	3.15625	3.88462	2.10417	1.87037	3.15625	2.80556
Ho	0.762376	0.683168	0.712871	0.792079	0.811881	0.782178	0.80198	0.821782	0.910891	0.881188	0.782178	0.831683	0.811881	0.871287	0.693069	0.841584	0.871287	0.762376	0.732673	0.841584	0.821782
He	0.818518	0.760397	0.686146	0.80733	0.787826	0.783116	0.790546	0.805398	0.876433	0.876041	0.868616	0.759118	0.778619	0.845344	0.78594	0.80019	0.861852	0.758765	0.813861	0.78683	0.828466
P	0.178299	0.0854275	0.515073	0.776447	0.494493	0.942911	0.70618	0.607453	0.242837	0.775125	0.0159697	0.119817	0.371589	0.407213	0.0303521	0.920813	0.691718	0.862925	0.0482245	0.152671	0.946065
MP: matching probability; PD: power of discrimination; PIC: polymorphism information content; PE: power of exclusion; TPI: typical paternity index; Ho: observed heterozygosity; He:expected heterozygosity; P: probability values of exact tests for Hardy-Weinberg
	Minimum value
	Maximun value
