# Supplementary material for: Correction to: Genetic Polymorphisms of 21 STR Loci of GoldeneyeTM DNA ID 22NC Kit in Five Ethnic Groups of China
Source: Forensic Sci Res. 2025 Jun 4;10(2):owaf009. doi: 10.1093/fsr/owaf009 (PMC12133678; doi:10.1093/fsr/owaf009)
Supplement: Table_S7_owaf009 [file table_s7_owaf009.xls]

## Sheet: All Fst
Table S7 FST and P-values of ethnic groups comparisons
Population	Han_Guangxi	Han_Guangdong	Han_Hebei	Han_Hunan	Tujia	Bai	Yi	Salar	Kazak	Han_Eastern	Hui_Ningxia	Mongolian Inner Mongolia	Tibetan_Xizang	Uygur_Xinjiang
Han_Guangxi	152[6]*	0.687068	0.592284	0.661917	0.17626	0.47985	0.01837	0.41972	0.368885	0.5603	0.13272	0.13324	0.09786	0.12508
Han_Guangdong	0.0014	5234[7]*	0.309378	0.540824	0.085385	0.30955	0.01311	0.178065	0.000464	0.35803	0.06668	0.15506	0.05841	0.11301
Han_Hebei	0.000278571	0.00238733	1027[8]*	0.46948	0.256955	0.322783	0.00472	0.191745	0.000533333	0.47411	0.09797	0.16374	0.0113	0.11627
Han_Hunan	0.0308286	0.0303014	0.00752857	501[9]*	0.594627	0.684905	0.40706	0.510515	0.110445	0.36239	0.15876	0.18365	0.09307	0.13761
Tujia	0.11039	0.104835	0.028495	0.0016	107[10]*	0.854687	0.673805	0.390975	0.402607	0.27561	0	0	0	0
Bai	0.107675	0.0697233	0.00746333	0.0021	0.005	1158[11]*	0.676347	0.48359	0.498598	0.29718	0	0	0	0
Yi	0.11999	0.112075	0.02818	0.003145	0.0008	0.0014	110[12]*	0.20238	0.33778	0.04437	0	0	0	0
Salar	0.11309	0.10982	0.03036	0.00037	0.002	0.0007	0.0054425	120[13]*	0.497315	0.34666	0	0	0	0
Kazak	0.11208	0.159297	0.104713	0.00838	0.00405	0.05335	0.003225	0.0022775	114[14]*	0.28582	0	0	0	0
Han_Eastern	0.0014	0.00258647	0.00263562	0.0234278	0.0529875	0.040002	0.0590975	0.05458	0.098124	100 [this study]	0.1167	0.10887	0.055115	0.12666
Hui_Ningxia	0.109302	0.122326	0.119951	0.122638	0.139535	0.161262	0.152455	0.142095	0.154216	0.12521	102 [this syudy]	0.811665	0.65099	0.74348
Mongolian_Inner Mongolia	0.107673	0.120332	0.12022	0.123197	0.148278	0.168886	0.162225	0.1533	0.163706	0.122164	0.0047	101 [this study]	0.52659	0.66054
Tibetan_Xizang	0.113785	0.126761	0.123249	0.129209	0.141985	0.16354	0.156795	0.142393	0.156282	0.125311	0.0007	0.00224	100 [this study]	0.55226
Uygur_Xinjiang	0.104258	0.115824	0.114401	0.115671	0.1366	0.15557	0.15081	0.138593	0.14992	0.116722	0.0032	0.0022	0.0026619	101 [this study]
Above diagonal: P-values. Below diagonal: FST values. Diagonal: sample size and reference.
Table in italic show P<0.0005, which means that FST value differs significantly between all pairs of ethnic groups after applying the Bonferroni's correction (0.05/91)
Table in black bold show FST>0.15: great genetic differentiation.
*: Not all of the 21 STR loci were available due to the limited data.
	referenced Han populations
	Other referenced minority ethnic groups
	Studied ethnic groups
